# Supplementary material for: Comparative Prevalence Estimation and Phylogenetic Analysis of Novel Porcine Parvoviruses (PPV2–7) in Hungarian Pig Herds
Source: Transbound Emerg Dis. 2024 Nov 15;2024:5117884. doi: 10.1155/2024/5117884 (PMC12016726; doi:10.1155/2024/5117884)
Supplement: Supporting Information — Table S1: Summary of the examined Hungarian farms, sample types, and sample sizes. The table also includes the number and proportion of the PPV2–7-positive samples. Table S2: Specific primes and probes used for the qPCR detection of PPV2–7. Table S3: Specific primer sets used for sequencing the capsid or NS1 genes of PPV2–7. Table S4: The NCBI accession numbers and the corresponding Hungarian PPV2–7 strains as indicated on the phylogenetic trees. [file 5117884.f1.xlsx]

## Sheet: Supplementary Table S1
Farms	serum samples	serum pools							oral fluids							processing
			PPV2	PPV3	PPV4	PPV5	PPV6	PPV7		PPV2	PPV3	PPV4	PPV5	PPV6	PPV7	fluids	PPV2	PPV3	PPV4	PPV5	PPV6	PPV7
Farm 1	100	20	2	0	1	0	1	1	10	3	0	1	0	3	6	5	0	0	0	0	0	0
Farm 2	100	20	4	0	0	0	1	2	10	3	0	0	5	0	9	4	0	0	0	0	0	0
Farm 3	100	20	0	3	0	0	6	3	0	0	0	0	0	0	0	0	0	0	0	0	0	0
Farm 4	100	20	10	0	0	0	0	2	12	7	4	1	2	3	9	10	0	2	2	1	5	1
Farm 5	100	20	7	2	1	0	0	3	10	3	8	0	0	1	4	5	0	3	0	0	0	0
Farm 6	100	20	2	2	1	0	1	0	10	2	10	8	6	5	0	8	0	0	0	0	0	0
Farm 7	85	17	2	0	0	0	0	0	0	0	0	0	0	0	0	3	0	0	0	0	0	1
Farm 8	130	26	8	2	2	0	2	4	10	0	3	0	1	10	9	2	0	0	0	0	0	0
Farm 9	100	20	5	2	3	1	11	6	10	2	4	0	0	9	8	5	0	1	1	0	5	1
Farm 10	100	20	1	7	2	2	0	3	10	0	10	2	3	1	10	5	0	5	1	1	2	0
Farm 11	80	16	5	1	0	1	7	0	8	4	0	0	0	5	1	5	0	0	0	0	0	0
Farm 12	100	20	6	10	11	4	0	2	9	4	3	5	5	1	0	5	0	3	0	0	0	0
Farm 13	100	20	0	4	0	0	5	0	10	5	5	0	0	1	5	5	0	0	0	0	0	2
Farm 14	60	12	3	5	0	0	0	0	10	4	10	0	0	0	4	5	0	1	0	0	0	1
Farm 15	100	20	1	0	0	0	0	2	10	0	0	0	9	0	0	5	0	0	0	0	0	0
Farm 16	160	32	15	20	3	5	6	1	0	0	0	0	0	0	0	0	0	0	0	0	0	0
Farm 17	100	20	1	0	1	0	0	2	10	1	0	5	5	0	3	5	0	0	0	0	2	0
Farm 18	60	12	0	0	0	0	0	0	4	0	0	0	0	0	0	4	0	0	0	0	0	0
Farm 19	100	20	8	11	0	4	11	2	10	5	4	6	4	6	1	5	5	2	0	0	5	0
Farm 20	100	20	5	1	0	8	0	2	10	0	0	0	1	2	0	3	1	0	0	3	0	0
Farm 21	70	14	2	2	0	1	1	1	10	10	0	0	0	0	8	2	0	0	0	0	0	0
Farm 22	100	20	10	3	2	1	3	2	10	6	5	0	4	5	4	5	0	0	0	0	0	0
Farm 23	100	20	8	2	4	5	14	2	10	5	0	0	0	9	10	9	0	0	0	0	0	0
Farm 24	100	20	7	4	0	3	0	9	10	3	8	0	1	1	10	5	0	1	0	0	0	1
Farm 25	90	18	3	2	0	5	1	0	10	4	0	0	4	0	7	1	0	0	0	0	0	0
Farm 26	70	14	0	0	0	0	0	0	5	0	0	0	0	0	0	0	0	0	0	0	0	0
Total	2505	501	115	83	31	40	70	49	218	71	74	28	50	62	108	111	6	18	4	5	19	7

## Sheet: Supplementary Table S2
Primers for qPCR detection of PPV1-PPV7
	Primer sequence (5’-3’)	References
PPV2
PPV2F	TACTGAGCCCTAAGACTGACTACAAGC	Xiao et al. 2013
PPV2R	GTTTGTCTCGTTGTTCGTCTGATG
PPV2-Probe	HEX-AACTGCTACATGAACCACTTTACCCCSTC-BHQ
PPV3
PPV3F	CAYGAYGAACGGTACGATGAAAT	Xiao et al. 2012
PPV3R	GCGGTAAAACCTGTGAWAWTTGAAC
PPV3-Probe	HEX-TAGGTTGATGAATAAGGAGATAGAGAGGGCGG-BHQ
PPV4
PPV4F	GCATTGGTGTGTGTCTGTGTCC	Xiao et al. 2013
PPV4R	GTGGCACATTTGTACATGGGAG
PPV4-Probe	FAM-CTCCGCGGGATGTGCTTACAATTTTCA-BHQ
PPV5
PPV5F	GCATTGGTGTGTGTCTGTGTCC	Xiao et al. 2013
PPV5R	GTGGCACATTTGTACATGGGAG
PPV5-Probe	HEX-ACTTTGGTGTTGAGGGACTTAGCTTTTTTGTAC-BHQ
PPV6
PPV6F	GGCTTCATAATCCCTCCAAAACCT	Cui et al. 2017
PPV6R	GCTCATCTTCCTCTTGTTTCTCCTG
PPV6-Probe	FAM-CCTCCTCCTCCTCCCTCTCCAATTCCT-BHQ
PPV7
PPV7F	AGCAGAGACAAACACAGACG	Palinski, R.M., 2016
PPV7R	CCAGTTTGCATTGTTCCCATC
PPV7-Probe	FAM-CAGGCAGTGGTAGTGAAGGATCCC-BHQ

## Sheet: Supplementary Table S3
Sequencing primers
PPV2	Primer sequence (5’-3’)	Region	References
PPV2F1923	GGACGTCGAGGAGGAACCAA	Capsid	Cadar et al. 2013
PPV2R3278	CTTCCTCGGCATCTGCAAGC
PPV2F3171	AACACGATGAGCGGTACGAC
PPV2R4354	ATGACGGAGGTTCAACGTGC
PPV2F3970	CGTACATCAGACGAACAACG
PPV2R5358	TATACACGATGAGCGCGTCC
PPV3
PPV3-F2011	TTGGAGGTACCGGCAGA	Capsid	Tregaskis et al. 2019
PPV3-R3006	TCATCGTACCGTTCATCG
PPV3-F2859	GTGAACCAGACCTTGAACG
PPV3-R3974	GAGACCATGTATCACCGGA
PPV3-F3844	TGGCTATCTTACTCGAGGAC
PPV3-R5112	ATGAGCTGGCCTTGTAGAC
PPV4
PPV4-F3270	AGCCTGATAGCATTCCGCAAC	Capsid	Tregaskis et al. 2019
PPV4-R4088	TCAGCTCCAGCATTCTGCGT
PPV4-F3966	TCCTCAGAGTCCTAATGCAC
PPV4-R5107	CGCTGGAGAAGAGATAGGTA
PPV4-F5090	CCTATCTCTTCTCCAGCGA
PPV4-R5861	TATCATCTGCGGTGTCTG
PPV5
PPV5-1-F	ATTTGCGTTTTGGAGACCGT	NS1	This study
PPV5-1-R	TGTAGCAGGACCGTAAAACCA
PPV5-2-F	TGTACAGTGGTTGGTGGACA
PPV5-2-R	TGCACATATCACCAATTTGCTCT
PPV6
PPV6-1-F	CGAAAGCCTCTGTATTATGTCT	NS1	Cui et al. 2017
PPV6-1-R	TTGCGTTATTCCAGTTAACAC
PPV6-2-F	TGTTTGGACCTGCTACAACCG
PPV6-2-R	TTAAAACCCTGAACACCGGAA
PPV7
PPV7-2F	TAACCAGACGAGACAAGAG	NS1	Palinski, R.M., 2016
PPV7-2R	TGTCTTGCATGGACCAGTTAT
PPV7-3F	CAGGGAGCCTGATGGAATAC
PPV7-3R	CTGGATCTGCGAACGAAC
PPV7-4F	GCCAAGTGCCGGGAGGACAAC
PPV7-4R	TGGTGCTGGTGCCCTCGA
PPV7-NS1mpF	GCCGGCCAAGTACAAGAAACCACA		Miłek et al. 2018
PPV7-NS1mpR	CCCACCGGATCCCCACTCGTC

## Sheet: Supplementary Table S4
Virus strain		NCBI accession
PPV2	HUN_1_Hungary_2021	PP729185
	HUN_2_Hungary_2021	PP729186
	HUN_3_Hungary_2021	PP729187
	HUN_4_Hungary_2022	PP729188
	SLO_1_Slovakia_2022	PP729189
	SLO_2_Slovakia_2022	PP729190
PPV3	HUN_5_Hungary_2020	PP729191
	HUN_6_Hungary_2022	PP729192
	HUN_7_Hungary_2021	PP729193
	HUN_8_Hungary_2021	PP729194
PPV4	HUN_9_Hungary_2020	PP729195
	HUN_10_Hungary_2021	PP729196
	HUN_11_Hungary_2022	PP729197
	HUN_12_Hungary_2021	PP729198
PPV5	HUN_13_Hungary_2022	PP729199
	HUN_14_Hungary_2021	PP729200
	HUN_15_Hungary_2021	PP729201
	HUN_16_Hungary_2020	PP729202
	HUN_17_Hungary_2022	PP729203
PPV6	HUN_18_Hungary_2020	PP729204
	HUN_19_Hungary_2021	PP729205
	HUN_20_Hungary_2021	PP729206
	HUN_21_Hungary_2020	PP729207
PPV7	HUN_22_Hungary_2023	PP729208
	HUN_23_Hungary_2023	PP729209
	HUN_24_Hungary_2023	PP729210
	HUN_25_Hungary_2023	PP729211
